# Supplementary material for: Nutrients and Other Environmental Factors Influence Virus Abundances across Oxic and Hypoxic Marine Environments
Source: Viruses. 2017 Jun 17;9(6):152. doi: 10.3390/v9060152 (PMC5490827; doi:10.3390/v9060152)
Supplement: Supplementary file 1 [file viruses-09-00152-s001.zip › viruses-187399_2proofreading_supplementary/Table S1.csv]

Cruise	YEAR	MONTH	STATION	LAT	LONG	DEPTH	TEMP	SAL	CHL	Oxygen	NO3.2	PO4	Si	PAR	BACTERIA	VIRUS
C3O	2008	July	BCL3	57.96	-173.09	15	7.31	32.26	0.98	7.25	0.09	0.51	2.25	35.46	1760000	15300000
C3O	2008	July	BCL3	57.96	-173.09	30	4.36	32.52	4.04	8.01	4.48	0.81	3.45	7.9	1520000	11900000
C3O	2008	July	BCL3	57.96	-173.09	50	2.21	32.62	0.34	6.8	19.71	1.92	35.53	1.27	928000	4140000
C3O	2008	July	BCL5	60.65	-185.85	5	4.767	31.051	0.252	8.006	17.501	0.19	7.79	81.407	2100000	10800000
C3O	2008	July	BCL5	60.65	-185.85	60	-1.217	32.135	0.1	7.148	0.82	1.64	17.56	0.204	773000	8630000
C3O	2008	July	BFB2	71.21	-148.29	30	0.85	30.08	0.2	9.24	0.65	0.65	6.33	18.39	480000	3420000
C3O	2008	July	BFB2	71.21	-148.29	70	-1.26	31.93	4.93	8.39	6.58	1.26	18.1	0.65	388000	2780000
C3O	2008	July	BFB2	70.54	-122.91	150	-1.161	33.975	0.067	6.466	13.6	1.37	23.9	0.084	255000	2050000
C3O	2008	July	BFB2	71.21	-148.29	600	0.4	34.85	0.04	6.67	12.83	0.88	9.18	0.1	73100	483000
C3O	2008	July	BFB2	71.21	-148.29	975	-0.01	34.88	0.05	6.73	12.91	0.88	9.18	0.1	248000	660000
C3O	2008	July	BFB4	70.32	-137.84	5	9.17	23.24	0.38	7.09	0.12	0.23	7.44	8.82	919000	8650000
C3O	2008	July	BFB4	70.32	-137.84	30	-1.15	30.84	0.31	9.36	0.17	0.74	3.85	0.62	517000	3690000
C3O	2008	July	BFB4	70.32	-137.84	50	-1.3	31.67	0.27	8.14	4.96	1.11	11.82	0.21	352000	2390000
C3O	2008	July	BFB4	70.32	-137.84	100	-1.46	32.76	0.1	6.57	11.3	1.56	25.84	0.08	334000	1880000
C3O	2008	July	BFB4	70.32	-137.84	150	-1.43	33.1	0.07	7	11	1.53	26.99	0.08	282000	3480000
C3O	2008	July	BFB4	70.32	-137.84	200	-1.43	33.45	0.07	6.64	13.54	1.43	29.29	0.09	360000	1980000
C3O	2008	July	BFB5	71.33	-133.75	5	4.67	26.84	0.16	7.68	0.2	0.45	3.6	4.56	5.00E+05	2680000
C3O	2008	July	BFB5	71.33	-133.75	30	-0.42	31.34	0.19	9.54	0.36	0.73	3.82	2.34	318000	2510000
C3O	2008	July	BFB5	71.33	-133.75	150	-1.22	33.9	0.06	6.29	0.1	1.37	24.9	0.07	204000	1180000
C3O	2008	July	BFB5	71.33	-133.75	500	0.47	34.84	0.04	6.68	11.99	0.85	8.78	0.07	119000	588000
C3O	2008	July	BFB5	71.33	-133.75	1000	-0.09	34.89	0.05	6.76	10.83	0.61	10.88	0.08	201000	603000
C3O	2008	July	BFB6	70.83	-127.42	5	7.24	29.19	0.09	7.2	-0.03	0.69	3.69	46.76	483000	2190000
C3O	2008	July	BFB6	70.83	-127.42	150	-1.47	33.34	0.13	6.4	13.07	1.6	27.91	0.1	252000	1860000
C3O	2008	July	BFB6	70.83	-127.42	177	-1.29	33.72	0.26	6.34	13.33	1.49	26.66	0.12	288000	2180000
C3O	2008	July	BFB7	70.54	-122.91	5	7.88	30.41	0.31	6.99	0.64	0.69	4.48	16.87	566000	3650000
C3O	2008	July	BFB7	70.54	-122.91	30	0.12	31.53	0.44	9.43	0.35	0.8	4.22	2.52	602000	2620000
C3O	2008	July	BFB7	70.54	-122.91	50	-1.34	32.68	1.32	6.47	13.01	1.63	26.04	0.2	307000	1540000
C3O	2008	July	BFB7	70.54	-122.91	150	-0.42	34.4	0.07	5.45	15.77	1.31	26.21	0.08	266000	879000
C3O	2008	July	BFB7	70.54	-122.91	500	0.35	34.78	0.05	5.99	14.49	1.02	17.63	0.09	263000	1090000
C3O	2008	July	BL1	71.33	-152.22	22	-1.28	31.7	0.14	9.54	0.5	0.9	10.98	4.13	266000	6580000
C3O	2008	July	BRS1	65.72	-168.9	5	3.12	32.34	4.92	8.91	0.22	0.75	8.14	15.46	1300000	9990000
C3O	2008	July	BRS1	65.72	-168.9	15	3.11	32.34	4.92	8.75	0.39	0.73	7.79	1.68	1470000	12100000
C3O	2008	July	BRS1	65.72	-168.9	20	2.73	32.36	4.78	8.59	0.82	0.81	8.05	0.47	1470000	12300000
C3O	2008	July	BRS1	65.72	-168.9	30	1.65	32.45	4	8.31	0.82	1.11	5.16	0.08	1980000	16500000
C3O	2008	July	BRS1	65.72	-168.9	44	1.6	32.45	3.88	8.28	0.7	1.1	5.24	0.08	1830000	15300000
C3O	2008	July	CCL4	70	-168.04	5	1.3	30.38	2.7	9.09	0.34	0.47	11.72	28.66	840000	13500000
C3O	2008	July	CCL4	70	-168.04	15	-1.56	32.62	4.94	8.86	9.82	1.47	37.65	0.75	702000	6780000
C3O	2008	July	CCL4	70	-168.04	40	-1.7	32.94	0.98	7.5	13.72	1.83	43.72	0.08	780000	10700000
C3O	2008	July	MK1	70.23	-140	5	8.34	23.8	0.15	7.14	0.05	0.31	6.26	224.31	834000	8220000
C3O	2008	July	SLIP1	62.01	-175.05	5	5.92	31.66	0.21	7.68	-0.03	0.47	11.89	37.91	516000	6470000
C3O	2008	July	SLIP1	62.01	-175.05	15	5.33	31.68	0.37	7.67	-0.03	0.46	10.84	15.67	663000	10400000
C3O	2008	July	SLIP1	62.01	-175.05	30	-1.56	32.1	1.32	8.26	12.04	1.47	11.77	4.54	1560000	9230000
C3O	2008	July	SLIP1	62.01	-175.05	50	-1.47	32.29	2.13	6.88	16.78	2.1	33.64	0.38	775000	7420000
C3O	2008	July	SLIP1	62.01	-175.05	70	-1.39	32.4	0.8	5.94	16.05	2.06	43.99	0.08	948000	8460000
C3O	2008	July	UTN2	67.05	-168.73	40	2.82	32.31	2.23	8.44	1.14	1.04	14.55	0.19	1900000	12600000
C3O	2008	July	UTN4	67.5	-168.91	5	3.56	32.38	0.35	8.68	0.71	0.6	2.7	31.91	11400000	22100000
C3O	2008	July	UTN4	67.5	-168.91	15	2.96	32.39	0.98	8.66	1.3	0.73	4.1	11.18	2150000	16900000
C3O	2007	July	LS1	51.08	-57.42	5	5.85	31.33	0.39	7.58	0.17	0.35	0.98	108.44	570000	7900000
C3O	2007	July	LS1	51.08	-57.42	70	-0.88	32.34	0.16	7.45	6.4	0.92	8.09	0.26	390000	4700000
C3O	2007	July	LS2	54.254	-54.1	10	0.183	31.813	0.4	9.09	7.03	0.67	20.03	145.12	1.00E+06	4500000
C3O	2007	July	LS2	54.254	-54.1	75	-1.31	32.99	0.18	7.28	7.85	0.91	9.61	0.02	320000	3700000
C3O	2007	July	LS2	54.254	-54.1	200	1.54	34.19	0.08	6.93	9.5	0.84	7.7	0	320000	2500000
C3O	2007	July	LS4	58.484	-53.662	5	8.08	34.71	0.99	6.97	1.14	0.3	0.07	0	2700000	1.20E+07
C3O	2007	July	LS4	58.484	-53.662	75	3.95	34.78	0.08	6.8	11.24	0.95	7.2	0	590000	3700000
C3O	2007	July	LS4	58.484	-53.662	250	3.76	34.84	0.04	6.4	15.59	1.05	8.07	0	260000	2300000
C3O	2007	July	LS4	58.484	-53.662	500	3.63	34.85	0.04	6.45	15.5	1.03	8.22	0	290000	1700000
C3O	2007	July	LS4	58.484	-53.662	750	3.53	34.85	0.04	6.42	15.73	1.06	8.37	0	2.00E+05	1900000
C3O	2007	July	LS4	58.484	-53.662	1000	3.56	34.86	0.04	6.31	15.96	1.08	8.77	0	150000	1500000
C3O	2007	July	LS5	61.864	-54.957	5	5.54	33.57	1.16	7.72	0.15	0.25	1.34	70.17	750000	8500000
C3O	2007	July	LS5	61.864	-54.957	75	4.71	34.75	0.05	6.54	11.74	0.92	6.71	0.28	960000	3300000
C3O	2007	July	LS5	61.864	-54.957	250	5.26	34.98	0.04	6.23	15	1.04	7.53	0.01	150000	2200000
C3O	2007	July	LS5	61.864	-54.957	500	4.48	34.92	0.04	6.27	15.75	1.1	8.68	0.01	250000	1800000
C3O	2007	July	LS5	61.864	-54.957	750	3.94	34.88	0.04	6.29	15.81	1.1	8.51	0.02	180000	1700000
C3O	2007	July	LS5	61.864	-54.957	1000	3.69	34.87	0.04	6.29	16.02	1.1	9.01	0.02	1.00E+05	2.00E+06
C3O	2007	July	LS7	66.002	-57.667	5	0.05	32.18	2.75	8.56	0.26	0.41	3.86	125.23	520000	4.00E+06
C3O	2007	July	LS7	66.002	-57.667	75	-1.08	33.53	0.13	7.32	7.79	0.75	5.5	0.04	270000	4100000
C3O	2007	July	LS7	66.002	-57.667	250	3.78	34.56	0.06	5.99	13.45	1.01	9.94	0	220000	2400000
C3O	2007	July	LS7	66.002	-57.667	500	2.33	34.59	0.06	5.08	16.79	1.29	23.37	0	180000	2100000
C3O	2007	July	BB1	68.195	-56.419	5	2.45	32.98	0.23	8	0	0.19	0.5	503.19	570000	1.20E+07
C3O	2007	July	BB1	68.195	-56.419	75	0.52	33.86	0.1	7.18	7.53	0.68	3.19	0.77	450000	3900000
C3O	2007	July	BB5	68.831	-61.76	5	-1.21	31.81	0.48	8.19	2.46	0.8	7.45	48.46	780000	2900000
C3O	2007	July	BB5	68.831	-61.76	75	-1.66	33.36	0.14	7	7.87	0.98	9.95	0.49	250000	5600000
C3O	2007	July	BB5	68.831	-61.76	250	0.88	34.1	0.07	5.27	14.86	1.26	17.55	0	230000	1800000
C3O	2007	July	BB5	68.831	-61.76	500	1.84	34.5	0.07	5.07	13.71	1.3	20.21	0	140000	1600000
C3O	2007	July	BB5	68.831	-61.76	750	1.41	34.52	0.07	4.68	16.52	1.34	29.03	0	130000	1200000
C3O	2007	July	BB5	68.831	-61.76	1000	0.9	34.5	0.08	4.15	18.61	1.48	41.37	0	99000	1100000
C3O	2007	July	BB8	68.091	-64.006	5	0.35	31.46	0.18	8.84	-0.02	0.52	0.82	6.36	620000	4400000
C3O	2007	July	BB8	68.091	-64.006	75	-1.55	32.8	0.16	7.16	7.17	1.02	10.07	0.01	5.00E+05	3100000
C3O	2007	July	BB10	71.554	-65.416	5	-0.82	31.75	0.58	9.06	0.16	0.68	5.87	0	750000	4100000
C3O	2007	July	BB10	71.554	-65.416	75	-1.69	33.32	0.09	6.96	8.13	0.99	14.55	0.27	250000	4200000
C3O	2007	July	BB10	71.554	-65.416	250	1.19	34.16	0.07	5.24	15.08	1.28	17.56	0	250000	1900000
C3O	2007	July	BB10	71.554	-65.416	500	1.69	34.48	0.07	5	16.39	1.32	22.58	0	160000	1300000
C3O	2007	July	BB10	71.554	-65.416	750	1.26	34.5	0.08	4.58	16.32	1.34	29.38	0	99000	1300000
C3O	2007	July	BB10	71.554	-65.416	1000	0.87	34.5	0.08	4.14	18.36	1.52	42.41	0	96000	1300000
C3O	2007	July	BEW11	72.385	-73.898	5	0.18	30.09	0.35	8.76	0.08	0.57	2.76	139.7	740000	1.00E+07
C3O	2007	July	BEW11	72.385	-73.898	75	-1.71	32.99	0.13	7.47	6.85	1.04	12.03	0.17	350000	3300000
C3O	2007	July	CAA1	74.141	-81.554	5	4.09	30.87	0.08	8.11	0.16	0.6	1.08	341.45	550000	7100000
C3O	2007	July	CAA1	74.141	-81.554	75	-1.17	33.44	0.46	7.25	8.04	1.02	10.86	0.04	490000	4100000
C3O	2007	July	CAA1	74.141	-81.554	250	1.69	34.23	0.13	5.3	15.6	1.27	16.11	0	270000	2600000
C3O	2007	July	CAA1	74.141	-81.554	500	1.48	34.47	0.08	5.09	16.34	1.31	22.68	0	230000	4900000
C3O	2007	July	CAA1	74.141	-81.554	750	1.22	34.51	0.08	4.3	18.46	1.48	39.96	0	190000	1400000
C3O	2007	July	CAA5	73.527	-89.501	5	3.7	30.83	0.24	8.64	-0.04	0.64	3.17	31.92	210000	5200000
C3O	2007	July	CAA5	73.527	-89.501	35	-1.22	32.39	2.49	7.44	5.86	1.16	10.54	0.33	560000	4300000
C3O	2007	July	CAA5	73.527	-89.501	75	-1.61	32.86	0.25	6.71	8.86	1.27	14.74	0	670000	3100000
C3O	2007	July	CAA5	73.527	-89.501	150	-1.54	33.34	0.11	6.66	9.62	1.13	14.58	0	480000	2700000
C3O	2007	July	CAA5	73.527	-89.501	250	-0.16	33.92	0.12	5.15	14.47	1.24	22.66	0	430000	1100000
C3O	2007	July	CAA5	73.527	-89.501	350	0.35	34.2	0.09	4.61	15.94	1.33	33.06	0	530000	2500000
C3O	2007	July	CAA6	71.949	-94.289	5	-0.42	28.01	0.47	9.86	3.01	0.84	10.41	50.88	1.00E+06	6100000
C3O	2007	July	CAA6	71.949	-94.289	25	-1	31.24	0.24	7.97	5.22	1.08	15	3.19	970000	5900000
C3O	2007	July	CAA6	71.949	-94.289	50	-0.97	31.81	0.22	7.49	5.89	1.18	17.85	0.28	1500000	7300000
C3O	2007	July	CAA10	70.651	-98.582	5	0.23	28.68	0.18	8.88	0.1	0.73	4.55	15.09	2.00E+05	5800000
C3O	2007	July	CAA10	70.651	-98.582	25	-1.33	30.93	1.15	9.28	1.6	1.01	4.74	2.33	9.00E+05	4900000
C3O	2007	July	CAA10	70.651	-98.582	50	-1.3	32.32	0.15	6.53	11	1.57	23.92	0.06	270000	1800000
C3O	2007	July	CAA10	70.651	-98.582	75	-1.31	32.71	0.08	6.01	13.9	1.72	30.11	0.01	250000	1600000
C3O	2007	July	CAA10	70.651	-98.582	125	-1.16	33.26	0.07	5.11	17	1.83	37.74	0.01	240000	2.00E+06
C3O	2007	July	CAA10	70.651	-98.582	150	-1.11	33.35	0.07	4.89	17.9	1.85	41.31	0.01	270000	2100000
C3O	2007	July	CAA12	68.679	-103.918	5	0.31	27.77	0.09	9.05	0	0.71	3.36	59.56	350000	7500000
C3O	2007	July	CAA12	68.679	-103.918	25	-1.33	28.51	0.31	8.71	0.48	0.97	6.05	9.7	290000	5.00E+06
C3O	2007	July	CAA12	68.679	-103.918	50	-1.55	29.08	3.03	7.75	0.07	0.72	3.82	0.33	230000	3300000
C3O	2007	July	CAA12	68.679	-103.918	75	-1.56	29.45	0.12	7.74	3.42	1.05	10.05	0.03	270000	3400000
RI	2008	March	DFO2	51.522	-127.558	0	6.332	24.057	0.969	8.411	9.46	0.946	21.563	NA	1380000	8760000
RI	2008	March	DFO2	51.522	-127.558	7.62	7.019	30.484	2.405	7.784	15.867	1.516	31.168	NA	887000	7570000
RI	2008	March	DFO2	51.522	-127.558	15.25	7.154	30.852	1.71	7.406	16.442	1.586	30.427	NA	826000	7970000
RI	2008	April	DFO2	51.522	-127.558	50	6.893	31.479	0.952	8.03	13.167	1.36	24.552	NA	1880000	8060000
RI	2008	April	DFO2	51.522	-127.558	74	6.981	31.706	0.798	7.751	24.57	2.17	49.226	NA	467000	5570000
RI	2008	April	DFO2	51.522	-127.558	100	7.291	32.142	0.422	6.928	14.373	1.417	27.295	NA	547000	4790000
RI	2008	April	DFO2	51.522	-127.558	0	8.203	29.308	1.328	7.718	0.118	0.267	8.611	NA	1740000	10700000
RI	2008	April	DFO2	51.522	-127.558	5	7.646	29.996	35.883	7.836	4.504	0.548	14.456	NA	2130000	8170000
RI	2008	April	DFO2	51.522	-127.558	10	7.555	30.502	24.328	6.777	5.655	0.79	13.874	NA	1370000	7510000
RI	2008	April	DFO2	51.522	-127.558	30	7.403	31.763	1.516	5.11	13.429	1.254	24.014	NA	1130000	6040000
RI	2008	April	DFO2	51.522	-127.558	50	7.793	32.216	0.593	4.319	33.333	1.34	34.311	NA	647000	3360000
RI	2008	April	DFO2	51.522	-127.558	75	7.325	32.5	0.55	4.272	23.443	2.056	42.28	NA	911000	4530000
RI	2008	April	DFO2	51.522	-127.558	100	7.056	32.656	0.49	4.199	11.866	1.315	22.526	NA	637000	5380000
RI	2008	April	DFO2	51.522	-127.558	200	6.928	33.015	0.516	3.565	25.113	1.704	37.096	NA	757000	5850000
RI	2008	April	DFO2	51.522	-127.558	300	6.875	33.087	0.507	3.604	20.643	1.896	36.755	NA	574000	3540000
RI	2008	April	DFO2	51.522	-127.558	320	6.866	33.104	0.564	3.597	36.327	2.207	43.93	NA	627000	4800000
RI	2008	May	DFO2	51.522	-127.558	0	10.341	16.594	2.242	8.013	1.406	0.098	17.086	NA	1260000	30700000
RI	2008	May	DFO2	51.522	-127.558	5	8.28	30.261	13.402	8.609	0	0.077	7.393	NA	3.00E+06	44800000
RI	2008	May	DFO2	51.522	-127.558	10	7.617	30.941	7.698	6.371	0.931	0.449	2.721	NA	6100000	44800000
RI	2008	May	DFO2	51.522	-127.558	30	7.581	31.61	0.883	5.135	15.105	1.499	22.564	NA	1350000	6610000
RI	2008	May	DFO2	51.522	-127.558	50	7.607	32.109	0.57	4.53	27.324	1.568	29.917	NA	590000	5430000
RI	2008	May	DFO2	51.522	-127.558	75	7.152	32.46	0.618	4.336	17.598	1.346	24.137	NA	9.00E+05	3710000
RI	2008	May	DFO2	51.522	-127.558	100	7.045	32.735	0.499	3.926	25.161	2.183	39.756	NA	292000	3870000
RI	2008	May	DFO2	51.522	-127.558	200	6.898	33.037	0.428	3.549	15.777	1.542	27.723	NA	464000	3900000
RI	2008	May	DFO2	51.522	-127.558	280	6.865	33.106	0.436	3.429	20.815	1.899	35.869	NA	477000	3750000
RI	2008	May	DFO2	51.522	-127.558	0	10.374	15.997	0.563	8.052	8.055	0.728	28.496	NA	1950000	16900000
RI	2008	May	DFO2	51.522	-127.558	5	7.937	30.265	2.533	5.842	4.433	0.514	13.117	NA	2020000	14900000
RI	2008	May	DFO2	51.522	-127.558	10	7.89	30.812	1.683	5.993	13.318	1.448	22.409	NA	1790000	15700000
RI	2008	May	DFO2	51.522	-127.558	30	7.505	31.63	0.627	5.06	20.262	1.88	32.506	NA	793000	7190000
RI	2008	May	DFO2	51.522	-127.558	50	7.206	32.099	0.542	4.637	39.573	1.917	39.993	NA	752000	6800000
RI	2008	May	DFO2	51.522	-127.558	100	7.169	32.827	0.422	3.26	29.802	2.488	52.219	NA	676000	5090000
RI	2008	May	DFO2	51.522	-127.558	300	6.858	33.113	0.371	3.26	24.651	2.195	44.379	NA	527000	4840000
RI	2008	May	DFO2	51.522	-127.558	320	6.862	33.123	0.376	3.276	23.812	1.659	38.328	NA	525000	4350000
RI	2008	June	DFO2	51.522	-127.558	0	11.159	10.46	0.399	8.828	0.971	0	5.444	NA	1520000	12900000
RI	2008	June	DFO2	51.522	-127.558	5	8.07	29.579	11.952	5.428	11.397	1.062	24.724	NA	1830000	7970000
RI	2008	June	DFO2	51.522	-127.558	10	7.906	30.117	4.601	5.329	7.983	1.017	13.955	NA	1330000	7740000
RI	2008	June	DFO2	51.522	-127.558	30	7.612	31.445	0.849	4.947	19.896	1.398	27.932	NA	978000	5660000
RI	2008	June	DFO2	51.522	-127.558	50	7.396	31.97	0.576	4.577	15.515	1.44	27.075	NA	812000	5540000
RI	2008	June	DFO2	51.522	-127.558	75	7.367	32.548	0.43	3.644	17.112	1.458	30.415	NA	581000	3510000
RI	2008	June	DFO2	51.522	-127.558	100	7.094	32.969	0.439	2.806	26.457	2.46	47.749	NA	572000	2930000
RI	2008	June	DFO2	51.522	-127.558	200	6.833	33.097	0.396	3.205	18.727	1.645	30.504	NA	484000	3240000
RI	2008	June	DFO2	51.522	-127.558	300	6.766	33.146	0.422	3.063	28.374	2.412	46.391	NA	614000	4250000
RI	2008	June	DFO2	51.522	-127.558	0	13.929	10.72	1.355	8.277	3.808	0.016	5.356	NA	1420000	1.50E+07
RI	2008	June	DFO2	51.522	-127.558	5	8.531	29.045	20.131	5.408	6.933	0.625	17.131	NA	1700000	10600000
RI	2008	June	DFO2	51.522	-127.558	10	8.047	30.382	5.777	4.765	11.651	1.071	20.647	NA	1400000	8100000
RI	2008	June	DFO2	51.522	-127.558	30	7.623	31.674	0.821	4.295	15.861	1.319	27.232	NA	1090000	6930000
RI	2008	June	DFO2	51.522	-127.558	50	7.349	32.153	0.567	4.014	17.656	1.592	30.539	NA	1250000	9340000
RI	2008	June	DFO2	51.522	-127.558	75	7.319	32.812	0.482	2.79	54.442	2.234	42.634	NA	480000	3260000
RI	2008	June	DFO2	51.522	-127.558	100	6.974	33.074	0.456	2.715	28.944	2.712	53.599	NA	454000	3310000
RI	2008	June	DFO2	51.522	-127.558	200	6.7	33.199	0.435	2.899	29.64	2.499	50.665	NA	645000	3880000
RI	2008	June	DFO2	51.522	-127.558	300	6.632	33.281	0.499	2.73	30.445	2.582	52.597	NA	667000	3820000
RI	2008	June	DFO2	51.522	-127.558	314	6.626	33.29	0.495	2.687	30.712	2.551	53.362	NA	758000	4500000
RI	2008	July	DFO2	51.522	-127.558	0	11.679	5.348	2.725	8.27	0.552	0	9.144	NA	1430000	11500000
RI	2008	July	DFO2	51.522	-127.558	5	8.783	29.257	11.316	5.013	2.904	0.338	13.345	NA	1640000	16900000
RI	2008	July	DFO2	51.522	-127.558	10	8.328	30.074	6.319	4.911	17.753	1.657	29.514	NA	1870000	10600000
RI	2008	July	DFO2	51.522	-127.558	30	8.072	31.412	0.798	4.447	20.726	1.701	35.028	NA	1140000	7160000
RI	2008	July	DFO2	51.522	-127.558	50	7.663	31.891	0.627	3.877	23.765	2.167	38.81	NA	1150000	7470000
RI	2008	July	DFO2	51.522	-127.558	75	7.272	32.398	0.503	3.405	24.884	2.286	43.417	NA	1360000	4490000
RI	2008	July	DFO2	51.522	-127.558	100	7.036	33	0.428	2.581	28.859	2.646	52.472	NA	622000	2360000
RI	2008	July	DFO2	51.522	-127.558	200	6.705	33.191	0.388	2.794	24.374	2.132	42.729	NA	832000	3660000
RI	2008	July	DFO2	51.522	-127.558	300	6.651	33.254	0.388	2.691	27.883	2.468	50.183	NA	452000	3350000
RI	2008	July	DFO2	51.522	-127.558	320	6.64	33.266	0.371	2.724	29.627	2.523	51.091	NA	582000	3500000
RI	2008	July	DFO2	51.522	-127.558	0	14.022	9.165	2.339	8.04	0.144	0.006	11.639	NA	1630000	13900000
RI	2008	July	DFO2	51.522	-127.558	5	9.068	28.622	10.701	5.158	4.185	0.477	23.17	NA	2390000	13900000
RI	2008	July	DFO2	51.522	-127.558	10	8.261	30.811	2.849	4.348	15.478	1.52	30.445	NA	1140000	8890000
RI	2008	July	DFO2	51.522	-127.558	30	7.73	31.883	0.576	3.941	16.989	1.686	32.957	NA	837000	7420000
RI	2008	July	DFO2	51.522	-127.558	50	7.411	32.379	0.43	3.468	26.293	2.387	48.709	NA	597000	4960000
RI	2008	July	DFO2	51.522	-127.558	75	7.094	32.986	0.396	2.43	29.829	2.743	57.978	NA	697000	3890000
RI	2008	July	DFO2	51.522	-127.558	100	6.799	33.134	0.376	2.835	25.311	2.343	49.75	NA	555000	3930000
RI	2008	July	DFO2	51.522	-127.558	200	6.67	33.246	0.376	2.577	20.988	2.086	44.472	NA	972000	3850000
RI	2008	July	DFO2	51.522	-127.558	300	6.58	33.3	0.392	2.492	28.993	2.549	55.576	NA	730000	4040000
RI	2008	July	DFO2	51.522	-127.558	320	6.564	33.316	0.393	2.449	32.079	2.721	60.06	NA	791000	3870000
RI	2009	February	DFO2	51.589	-127.69	0	6.3	30.92	2.19	6.4	14	1.3	28.51	NA	469000	4700000
RI	2009	February	DFO2	51.589	-127.69	5	6.31	3.93	2.43	6.36	20.23	1.74	38.7	NA	478000	5390000
RI	2009	February	DFO2	51.589	-127.69	10	6.56	31.1	2.24	6.2	19.91	1.7	38.81	NA	458000	4970000
RI	2009	February	DFO2	51.589	-127.69	30	6.67	31.36	1.39	6.25	16.59	1.48	31.38	NA	475000	5380000
RI	2009	February	DFO2	51.589	-127.69	50	6.72	31.49	1.09	6.25	18.79	1.64	34.86	NA	455000	5460000
RI	2009	February	DFO2	51.589	-127.69	75	6.8	31.78	0.69	6.12	11.15	1	20.5	NA	423000	5090000
RI	2009	February	DFO2	51.589	-127.69	100	7.06	32.13	0.51	5.36	19.7	1.68	34.66	NA	439000	4960000
RI	2009	February	DFO2	51.589	-127.69	200	6.99	33.15	0.43	2.41	29.96	2.47	59.5	NA	452000	3120000
RI	2009	February	DFO2	51.589	-127.69	300	6.79	33.22	0.42	2.11	30.79	2.59	63.39	NA	402000	2750000
RI	2009	February	DFO2	51.589	-127.69	320	6.78	33.22	0.42	2.08	25.49	2.26	53.79	NA	355000	2220000
RI	2009	March	DFO2	51.589	-127.69	0	6	30.18	2.91	6.86	18.09	1.54	36.31	NA	813000	4780000
RI	2009	March	DFO2	51.589	-127.69	5	6.06	30.35	4.22	6.87	16.22	1.43	33.17	NA	795000	4500000
RI	2009	March	DFO2	51.589	-127.69	10	6.18	30.74	5.68	6.46	10.93	1.01	23.56	NA	790000	4090000
RI	2009	March	DFO2	51.589	-127.69	30	6.59	31.32	2.74	6.12	19.1	1.62	35.06	NA	716000	4340000
RI	2009	March	DFO2	51.589	-127.69	50	7.25	31.81	0.59	5.26	21.38	1.8	38.65	NA	413000	4040000
RI	2009	March	DFO2	51.589	-127.69	75	7.19	32.09	0.53	5.19	20.85	1.78	38.88	NA	334000	3630000
RI	2009	March	DFO2	51.589	-127.69	100	6.96	32.31	0.55	5.07	17.45	1.58	33.6	NA	453000	4100000
RI	2009	March	DFO2	51.589	-127.69	200	6.99	33.09	0.46	2.48	26.08	2.24	53.88	NA	424000	2380000
RI	2009	March	DFO2	51.589	-127.69	300	6.83	33.2	0.45	2.09	27	2.36	55.33	NA	372000	1790000
RI	2009	March	DFO2	51.589	-127.69	320	6.78	33.21	0.45	1.98	20.68	2.02	47.6	NA	351000	1820000
RI	2009	April	DFO2	51.589	-127.69	0	6.28	27.4	3.44	6.85	14.22	1.13	36.84	NA	1900000	5100000
RI	2009	April	DFO2	51.589	-127.69	5	6.75	30.44	4.65	6.19	16.73	1.38	36.82	NA	1610000	5120000
RI	2009	April	DFO2	51.589	-127.69	10	6.65	31.52	2.69	6.12	19.77	1.64	35.37	NA	964000	4650000
RI	2009	April	DFO2	51.589	-127.69	30	6.59	31.44	1.09	6.02	20.14	1.67	34.99	NA	783000	4.00E+06
RI	2009	April	DFO2	51.589	-127.69	50	6.82	31.69	0.68	5.72	21.36	1.78	36.91	NA	561000	4460000
RI	2009	April	DFO2	51.589	-127.69	75	6.74	31.98	0.67	5.4	19.81	1.68	35.85	NA	607000	4030000
RI	2009	April	DFO2	51.589	-127.69	100	6.79	32.25	0.57	4.83	18.46	1.58	34.88	NA	552000	3940000
RI	2009	April	DFO2	51.589	-127.69	200	7.04	32.98	0.46	2.77	27.77	2.3	55.64	NA	737000	2430000
RI	2009	April	DFO2	51.589	-127.69	300	6.87	33.18	0.44	2.08	25.05	2.2	53.54	NA	405000	1920000
RI	2009	April	DFO2	51.589	-127.69	320	6.84	33.19	0.44	2.01	27.11	2.42	58.85	NA	422000	1760000
RI	2009	April	DFO2	51.589	-127.69	0	8.22	21.3	13.85	8.37	0.32	0.04	11.14	NA	3340000	6960000
RI	2009	April	DFO2	51.589	-127.69	5	7.4	30.36	4.85	6.39	11.7	1.06	25.3	NA	2680000	5640000
RI	2009	April	DFO2	51.589	-127.69	10	7.16	31.14	3.61	5.94	19	1.6	35.64	NA	1460000	5860000
RI	2009	April	DFO2	51.589	-127.69	30	7.05	31.56	1.41	5.68	17.81	1.54	32.27	NA	656000	4200000
RI	2009	April	DFO2	51.589	-127.69	50	6.76	31.84	0.81	5.63	19.61	1.67	35.58	NA	565000	3530000
RI	2009	April	DFO2	51.589	-127.69	75	7.04	32.24	0.49	4.79	21.45	1.76	37.7	NA	599000	3860000
RI	2009	April	DFO2	51.589	-127.69	300	6.9103	33.1474	0.4216	2.3107	27.94	2.31	56.7	NA	456000	2210000
RI	2009	May	DFO2	51.589	-127.69	0	8.57	25.72	37.05	8.49	1.02	0.11	11.46	NA	1470000	6260000
RI	2009	May	DFO2	51.589	-127.69	5	7.28	30.18	8.62	5.69	13.39	1.15	26.65	NA	891000	5270000
RI	2009	May	DFO2	51.589	-127.69	10	6.99	31.16	2.59	5.66	16.73	1.41	29.84	NA	695000	5250000
RI	2009	May	DFO2	51.589	-127.69	30	6.75	31.69	1.28	5.48	21.25	1.76	36.04	NA	571000	3820000
RI	2009	May	DFO2	51.589	-127.69	50	7.06	32.14	0.71	4.75	22.53	1.88	38.45	NA	481000	3610000
RI	2009	May	DFO2	51.589	-127.69	75	7.28	32.6	0.62	3.59	19.1	1.66	34.75	NA	527000	2700000
RI	2009	May	DFO2	51.589	-127.69	200	6.79	33.06	0.59	3.33	26.03	2.08	45.06	NA	5.00E+05	3.00E+06
RI	2009	May	DFO2	51.589	-127.69	320	6.87	33.14	0.55	2.37	22.73	2.02	46.72	NA	452000	2190000
RI	2009	May	DFO2	51.589	-127.69	0	10.7	13.94	13.85	8.35	0	0	13.46	NA	1020000	8520000
RI	2009	May	DFO2	51.589	-127.69	5	8.12	29.52	13.85	6.65	8.86	0.84	20.69	NA	938000	6490000
RI	2009	May	DFO2	51.589	-127.69	10	7.44	30.71	9	6.07	12.78	1.19	24.1	NA	731000	5270000
RI	2009	May	DFO2	51.589	-127.69	30	7.05	31.7	2.54	5.61	11.93	1.17	22.88	NA	480000	4210000
RI	2009	May	DFO2	51.589	-127.69	75	7.04	32.34	1.09	5.03	14.93	1.39	27.4	NA	553000	4180000
RI	2009	May	DFO2	51.589	-127.69	100	7.11	32.63	0.89	3.73	17.52	1.55	31.4	NA	549000	3040000
RI	2009	May	DFO2	51.589	-127.69	200	6.79	33.05	0.75	3.43	21.51	1.76	39.17	NA	473000	2610000
RI	2009	May	DFO2	51.589	-127.69	300	6.85	33.13	0.72	2.51	29.51	2.43	57.5	NA	431000	2300000
RI	2009	May	DFO2	51.589	-127.69	320	6.87	33.14	0.73	2.36	30	2.53	61.51	NA	483000	2380000
RI	2009	June	DFO2	51.589	-127.69	0	9.99	20.16	0.98	8.09	2.55	0.15	12.75	NA	1660000	8380000
RI	2009	June	DFO2	51.589	-127.69	5	8.33	28.31	43.64	7.77	3.87	0.53	14.42	NA	1010000	6180000
RI	2009	June	DFO2	51.589	-127.69	30	7.08	31.78	1.27	4.92	16.8	1.27	27.07	NA	501000	3890000
RI	2009	June	DFO2	51.589	-127.69	0	12.45	3.06	3.84	9.08	1.48	0.06	29.48	NA	7.40E+07	1.40E+08
RI	2009	June	DFO2	51.589	-127.69	5	8.88	27.29	5.31	5.07	14.18	1.27	25.56	NA	50900000	96300000
RI	2009	June	DFO2	51.589	-127.69	10	7.81	30.37	3.03	5.12	18.75	1.66	32	NA	43300000	98200000
RI	2009	June	DFO2	51.589	-127.69	30	7.41	31.79	1.42	4.14	20.26	1.84	35.57	NA	27900000	90200000
RI	2009	June	DFO2	51.589	-127.69	50	7.08	32.08	0.91	4.32	23.31	1.98	39.1	NA	24600000	4.70E+07
RI	2009	June	DFO2	51.589	-127.69	75	7.13	32.57	0.68	3.52	27.72	2.26	48.57	NA	24600000	46800000
RI	2009	June	DFO2	51.589	-127.69	100	6.96	32.96	0.65	3.08	25.79	2.09	46.4	NA	26900000	40900000
RI	2009	June	DFO2	51.589	-127.69	200	6.66	33.1	0.58	3.13	15.03	1.45	30.61	NA	19400000	30600000
RI	2009	June	DFO2	51.589	-127.69	300	6.64	33.13	0.6	3.05	28.11	2.31	52.36	NA	19400000	38900000
RI	2009	June	DFO2	51.589	-127.69	320	6.63	33.14	0.61	3.05	21.44	1.92	42	NA	20400000	40500000
RI	2009	July	DFO2	51.589	-127.69	0	10.38	22.56	5.65	6.03	1.31	0	20.03	NA	1690000	11300000
RI	2009	July	DFO2	51.589	-127.69	5	8.76	29.05	5	5.34	10.52	1.01	25.29	NA	953000	11400000
RI	2009	July	DFO2	51.589	-127.69	10	8.14	30.23	2.3	5.08	10.86	1.2	18.67	NA	727000	10900000
RI	2009	July	DFO2	51.589	-127.69	30	7.77	31.7	0.78	4.72	17.14	1.6	24.11	NA	747000	6910000
RI	2009	July	DFO2	51.589	-127.69	50	7.21	32.12	0.67	3.99	11.19	1.32	17.94	NA	494000	6570000
RI	2009	July	DFO2	51.589	-127.69	75	6.99	32.58	0.63	3.46	19.25	1.78	27.62	NA	538000	6560000
RI	2009	July	DFO2	51.589	-127.69	100	6.91	32.99	0.58	2.94	21.09	1.86	27.69	NA	517000	3720000
RI	2009	July	DFO2	51.589	-127.69	200	6.68	33.09	0.55	2.97	27.36	2.21	45.8	NA	520000	4700000
RI	2009	July	DFO2	51.589	-127.69	300	6.6679	33.1056	0.5554	2.94815	24.62	2.06	46.87	NA	478000	3270000
RI	2009	July	DFO2	51.589	-127.69	0	14.17	4.7	3.69	7.78	1.04	0	33.7	NA	1570000	13600000
RI	2009	July	DFO2	51.589	-127.69	5	8.82	29.88	3.31	5.2	4.61	0.43	23.9	NA	3170000	26400000
RI	2009	July	DFO2	51.589	-127.69	10	8.22	30.69	2.33	4.95	12.73	1.32	23.44	NA	1130000	8420000
RI	2009	July	DFO2	51.589	-127.69	30	7.59	31.83	0.92	4.37	13.24	1.43	23.66	NA	860000	7860000
RI	2009	July	DFO2	51.589	-127.69	50	7.17	32.34	0.71	3.95	21.47	1.9	36.39	NA	711000	4990000
RI	2009	July	DFO2	51.589	-127.69	75	7.02	32.97	0.67	2.84	26.14	2.16	44.63	NA	591000	3680000
RI	2009	July	DFO2	51.589	-127.69	100	6.86	33.06	0.66	2.81	24.56	2.1	46.54	NA	540000	2940000
RI	2009	July	DFO2	51.589	-127.69	200	6.61	33.17	0.61	3.03	22.48	1.93	40.15	NA	513000	3060000
RI	2009	July	DFO2	51.589	-127.69	300	6.5843	33.221	0.6297	2.75882	17.58	1.66	32.81	NA	615000	3660000
RI	2009	August	DFO2	51.589	-127.69	0	15.11	6.51	7.02	7.65	0.33	0	20.44	NA	1440000	11700000
RI	2009	August	DFO2	51.589	-127.69	5	10.04	27.81	5.05	5.18	6.56	0.57	17.18	NA	1790000	16600000
RI	2009	August	DFO2	51.589	-127.69	10	9.03	30.63	2.61	5.02	18.27	1.66	33.24	NA	893000	1.10E+07
RI	2009	August	DFO2	51.589	-127.69	30	8.03	31.66	1.17	4.29	17.26	1.6	30.26	NA	815000	8860000
RI	2009	August	DFO2	51.589	-127.69	50	7.55	32.11	0.84	3.85	22.37	1.91	40.05	NA	833000	6490000
RI	2009	August	DFO2	51.589	-127.69	75	7.17	32.56	0.66	3.3	27.71	2.21	47.32	NA	628000	5360000
RI	2009	August	DFO2	51.589	-127.69	100	6.82	33.06	0.6	2.81	26.1	2.19	50.61	NA	614000	3620000
RI	2009	August	DFO2	51.589	-127.69	200	6.58	33.22	0.57	2.77	28.17	2.24	54.73	NA	720000	3690000
RI	2009	August	DFO2	51.589	-127.69	300	6.52	33.29	0.57	2.67	19.63	1.83	41.98	NA	622000	4210000
RI	2009	August	DFO2	51.589	-127.69	320	6.52	33.29	0.58	2.66	28.81	2.3	53.96	NA	694000	4080000
RI	2010	March	DFO2	51.589	-127.69	1	7.407	27.18876667	-0.826	8.893718333	7.261	0.67	20.908	NA	788000	1870000
RI	2010	March	DFO2	51.589	-127.69	5	7.3981	29.41213333	22.8663	7.866453333	11.435	0.906	21.631	NA	876000	1730000
RI	2010	March	DFO2	51.589	-127.69	10	7.4941	29.7921	14.071425	7.951125	13.327	1.151	23.865	NA	1.00E+06	2300000
RI	2010	March	DFO2	51.589	-127.69	30	7.632066667	30.56096667	3.578566667	7.291486667	17.501	1.356	31.189	NA	576000	1950000
RI	2010	March	DFO2	51.589	-127.69	50	7.687933333	30.8078	1.817866667	7.123106667	18.521	1.467	32.398	NA	616000	2490000
RI	2010	March	DFO2	51.589	-127.69	75	7.826466667	31.09546667	1.231	6.792783333	18.884	1.505	32.321	NA	728000	2260000
RI	2010	March	DFO2	51.589	-127.69	100	7.986466667	31.4006	0.872	6.201386667	19.976	1.565	33.902	NA	452000	1720000
RI	2010	March	DFO2	51.589	-127.69	200	7.0245	33.03366667	0.7637	2.741656667	28.304	2.276	51.709	NA	402000	1420000
RI	2010	March	DFO2	51.589	-127.69	261	6.844064286	33.11452857	0.767975	2.51632	31.488	2.588	61.159	NA	241000	759000
RI	2010	April	DFO2	51.589	-127.69	1	9.765979036	19.67673096	5.04474494	10.12929992	0	0	5.883	NA	464000	2480000
RI	2010	April	DFO2	51.589	-127.69	5	8.6243	29.8389	26.07996667	7.83166	0	0.026	0.482	NA	2490000	25100000
RI	2010	April	DFO2	51.589	-127.69	10	8.297933333	30.27176667	20.74096667	7.117423333	5.048	0.569	8.043	NA	861000	3960000
RI	2010	April	DFO2	51.589	-127.69	30	7.8584	30.81855	3.9005	6.283755	19.05	1.647	32.598	NA	656000	2040000
RI	2010	April	DFO2	51.589	-127.69	50	7.9745	31.24506667	1.4019	6.14035	19.839	1.674	35.086	NA	437000	1340000
RI	2010	April	DFO2	51.589	-127.69	75	8.104333333	31.60276667	1.0828	5.813416667	19.712	1.678	34.504	NA	476000	1500000
RI	2010	April	DFO2	51.589	-127.69	100	8.236166667	31.9064	0.9062	5.841693333	18.288	1.604	32.468	NA	496000	1660000
RI	2010	April	DFO2	51.589	-127.69	200	6.973133333	33.02613333	0.7523	2.54406	19.958	1.702	36.567	NA	426000	2630000
RI	2010	April	DFO2	51.589	-127.69	261	6.80959375	33.11676875	0.74448125	2.28533875	30.254	2.684	65.014	NA	330000	4530000
RI	2010	May	DFO2	51.589	-127.69	1	13.00501667	13.75809167	3.272275	7.649996667	0	0	13.948	NA	561000	4010000
RI	2010	May	DFO2	51.589	-127.69	5	9.1759	29.88905	7.8407	9.662095	0	0	0	NA	1860000	7840000
RI	2010	May	DFO2	51.589	-127.69	10	8.288133333	30.48743333	21.35063333	5.925683333	4.224	0.616	2.728	NA	2480000	6310000
RI	2010	May	DFO2	51.589	-127.69	30	8.1849	31.1853	2.2338	4.96749	18.521	1.586	30.944	NA	552000	2200000
RI	2010	May	DFO2	51.589	-127.69	50	8.1324	31.6995	0.8321	4.51268	18.315	1.596	31.47	NA	495000	1770000
RI	2010	May	DFO2	51.589	-127.69	75	8.0646	32.2177	0.7381	4.08902	21.122	1.812	37.999	NA	442000	2280000
RI	2010	May	DFO2	51.589	-127.69	100	7.859675	32.585575	1.15265	3.8456525	21.471	1.847	36.66	NA	391000	2530000
RI	2010	May	DFO2	51.589	-127.69	200	7.2884	33.07715	0.627	2.75649	26.948	2.198	49.811	NA	258000	6360000
RI	2010	May	DFO2	51.589	-127.69	300	6.82535	33.10875	0.65835	1.98013	30.507	2.628	62.605	NA	232000	3580000
RI	2010	June	DFO2	51.589	-127.69	1	13.84380988	11.20745855	2.857946988	6.422696482	0	0	27.038	NA	1190000	3670000
RI	2010	June	DFO2	51.589	-127.69	5	9.150133333	29.57803333	8.188266667	5.444783333	0	0.008	20.138	NA	1440000	6370000
RI	2010	June	DFO2	51.589	-127.69	10	8.8261	30.15655	4.8663	5.456785	15.28	1.369	25.861	NA	895000	2830000
RI	2010	June	DFO2	51.589	-127.69	30	8.1464	31.3917	0.8321	4.46532	19.896	1.733	30.531	NA	598000	2350000
RI	2010	June	DFO2	51.589	-127.69	50	8.073	32.1324	0.68685	3.762185	21.552	1.854	37.5	NA	517000	1960000
RI	2010	June	DFO2	51.589	-127.69	75	7.7881	32.57635	0.66975	3.407905	22.664	1.935	40.299	NA	519000	1380000
RI	2010	June	DFO2	51.589	-127.69	100	7.6655	32.7775	0.63555	3.2389	23.715	2.031	41.177	NA	453000	1150000
RI	2010	June	DFO2	51.589	-127.69	200	7.262318182	33.03882727	0.6441	2.554392727	26.1	2.112	47.807	NA	454000	1210000
RI	2010	June	DFO2	51.589	-127.69	226	7.129183333	33.07015	0.66405	2.285363333	28.518	2.476	56.607	NA	332000	850000
RI	2010	July	DFO2	51.589	-127.69	1	15.24208881	10.30046438	1.380415297	5.952618174	0	0.009	33.235	NA	1310000	5230000
RI	2010	July	DFO2	51.589	-127.69	5	10.63703333	28.6124	32.39906667	9.69087	0	0.058	0.927	NA	2330000	11400000
RI	2010	July	DFO2	51.589	-127.69	10	8.7093	30.6845	10.0116	6.345335	16.299	1.475	26.04	NA	1370000	4710000
RI	2010	July	DFO2	51.589	-127.69	30	7.9982	31.9545	0.8834	3.98566	22.856	1.986	39.989	NA	532000	1970000
RI	2010	July	DFO2	51.589	-127.69	75	7.48025	32.88795	0.627	2.8735	26.409	2.243	47.53	NA	421000	1830000
RI	2010	July	DFO2	51.589	-127.69	100	7.219266667	33.0554	0.627	2.450313333	27.905	2.34	52.145	NA	476000	2.00E+06
RI	2010	July	DFO2	51.589	-127.69	200	7.1059	33.18605	0.5928	2.55895	27.817	2.271	51.521	NA	515000	1660000
RI	2010	July	DFO2	51.589	-127.69	291	6.9981	33.25173333	0.6213	2.403613333	29.066	2.295	52.363	NA	416000	1660000
SI	2010	March	SI	48.5	-123.5	10	8.497	29.175	0.562	5.038	27.02	2.26	55.83	72.7	NA	7380000
SI	2010	March	SI	48.5	-123.5	100	9.094	30.887	0.068	0.666	28.6	3.41	73.19	1.84	NA	6550000
SI	2010	March	SI	48.5	-123.5	120	9.272	31.143	0.032	0.065	17.94	4.28	89.23	1.95	NA	7640000
SI	2010	March	SI	48.5	-123.5	135	9.296	31.229	0.043	0.061	10.82	4.48	94.42	1.99	NA	6660000
SI	2010	March	SI	48.5	-123.5	150	9.274	31.252	0.153	0.06	0.05	4.92	104.1	2	NA	4190000
SI	2010	March	SI	48.5	-123.5	200	9.252	31.277	0.104	0.058	0.05	5.58	115.31	2.11	NA	4160000
SI	2010	May	SI	48.5	-123.5	10	9.846	29.004	32.072	6.76	0.14	0.19	1.23	171	NA	2.20E+07
SI	2010	May	SI	48.5	-123.5	100	8.972	30.715	0.136	0.544	28.83	3.35	64.32	7.43	NA	5330000
SI	2010	May	SI	48.5	-123.5	120	9.253	31.044	0.149	0.093	15.49	3.4	83.1	2.42	NA	4390000
SI	2010	May	SI	48.5	-123.5	135	9.292	31.189	0.115	0.069	7.55	3.67	85.92	2.44	NA	4600000
SI	2010	May	SI	48.5	-123.5	150	9.264	31.239	0.13	0.065	0.05	4.47	101.99	2.63	NA	5510000
SI	2010	May	SI	48.5	-123.5	200	9.255	31.271	0.206	0.06	0.07	6.25	131.02	2.41	NA	4010000
SI	2010	July	SI	48.5	-123.5	10	12.82	28.413	6.607	7.45	4.53	0.85	25.49	155	NA	14300000
SI	2010	July	SI	48.5	-123.5	100	9.08	30.714	0.216	0.72	25.74	3.81	59.61	3.87	NA	9150000
SI	2010	July	SI	48.5	-123.5	120	9.129	30.917	0.299	0.079	9.13	4.54	85.95	3.66	NA	9220000
SI	2010	July	SI	48.5	-123.5	135	9.256	31.136	0.172	0.065	0.19	4.65	94.38	3.61	NA	8160000
SI	2010	July	SI	48.5	-123.5	150	9.283	31.225	0.184	0.062	0.18	5.21	88.79	3.51	NA	6370000
SI	2010	July	SI	48.5	-123.5	200	9.259	31.269	0.219	0.059	0.17	6.36	86.22	3.38	NA	3800000
SI	2010	August	SI	48.5	-123.5	10	12.334	28.838	0.912	4.562	8.59	1.43	26.45	404	NA	8440000
SI	2010	August	SI	48.5	-123.5	100	9.375	31.094	0.36	1.656	21.37	3.47	72.83	15.6	NA	1570000
SI	2010	August	SI	48.5	-123.5	120	9.25	31.157	0.949	0.06	2.48	4.8	93.34	8.62	NA	7060000
SI	2010	August	SI	48.5	-123.5	135	9.269	31.209	0.661	0.059	0.31	5.1	101.95	8.05	NA	8800000
SI	2010	August	SI	48.5	-123.5	150	9.249	31.225	0.637	0.059	0.01	6	117.03	8.43	NA	8210000
SI	2010	August	SI	48.5	-123.5	200	9.267	31.259	0.405	0.056	0	6.73	126.93	50.2	NA	5820000
SI	2010	October	SI	48.5	-123.5	10	11.46	29.696	0.336	3.302	26.85	2.42	41.85	231	NA	7540000
SI	2010	October	SI	48.5	-123.5	100	9.363	31.166	0.073	0.215	23.79	4.21	41.25	10.4	NA	3380000
SI	2010	October	SI	48.5	-123.5	120	9.391	31.229	0.093	0.365	7.03	4.78	37.04	9.89	NA	4200000
SI	2010	October	SI	48.5	-123.5	135	9.306	31.242	0.114	0.072	4.27	4.72	42.5	9.71	NA	4580000
SI	2010	October	SI	48.5	-123.5	150	9.336	31.263	0.08	0.06	4.72	5.03	36.72	10.2	NA	6330000
SI	2010	October	SI	48.5	-123.5	200	9.368	31.311	0.14	0.282	7.12	4.99	46.75	8.77	NA	5180000
SI	2010	November	SI	48.5	-123.5	10	10.5	29.886	1.177	3.192	27.16	2.47	63.39	0.087	NA	5530000
SI	2010	November	SI	48.5	-123.5	100	9.461	31.126	0.195	0.224	22.64	4.2	85.95	2.01	NA	5960000
SI	2010	November	SI	48.5	-123.5	120	9.368	31.225	0.175	0.079	11.73	4.68	87.988	2.07	NA	3890000
SI	2010	November	SI	48.5	-123.5	135	9.356	31.246	0.201	0.062	6.3	4.75	93.508	2.11	NA	4820000
SI	2010	November	SI	48.5	-123.5	150	9.351	31.264	0.201	0.062	3.58	4.99	63.54	2.12	NA	6010000
SI	2010	November	SI	48.5	-123.5	200	9.366	31.303	0.306	0.054	6.12	5.09	74	2.37	NA	6500000
SI	2010	December	SI	48.5	-123.5	10	10.067	29.88	0.315	3.059	27.46	2.53	49.09	19.058	NA	3880000
SI	2010	December	SI	48.5	-123.5	100	9.469	31.051	0.092	0.212	21.49	4.19	67.53	2.021	NA	4320000
SI	2010	December	SI	48.5	-123.5	120	9.405	31.18	0.093	0.059	16.43	4.58	60.55	2.095	NA	3920000
SI	2010	December	SI	48.5	-123.5	135	9.36	31.235	0.1	0.056	8.33	4.77	58.76	2.168	NA	4900000
SI	2010	December	SI	48.5	-123.5	150	9.339	31.253	0.121	0.056	2.43	4.96	65.14	2.181	NA	6660000
SI	2010	December	SI	48.5	-123.5	200	9.357	31.294	0.21	0.056	5.12	5.2	61.45	2.233	NA	4870000
SI	2010	January	SI	48.5	-123.5	10	8.131	29.382	0.699	4.729	28.07	2.45	53.28	41.3	NA	4900000
SI	2010	January	SI	48.5	-123.5	100	9.273	30.922	0.069	0.567	26.01	3.4	64.28	1.55	NA	4170000
SI	2010	January	SI	48.5	-123.5	120	9.383	31.198	0.068	0.069	13.77	4.78	70.52	1.61	NA	4620000
SI	2010	January	SI	48.5	-123.5	135	9.356	31.247	0.087	0.066	9.75	4.69	66.25	1.63	NA	3690000
SI	2010	January	SI	48.5	-123.5	150	9.338	31.258	0.089	0.062	2.55	5.08	63.54	1.69	NA	4400000
SI	2010	January	SI	48.5	-123.5	200	9.362	31.294	0.192	0.059	0.52	5.34	66.97	0.126	NA	5010000
SI	2011	January	SI	48.5	-123.5	10	8.131	29.382	0.699	4.729	28	2.5	53.3	41.3	596000	4310000
SI	2011	January	SI	48.5	-123.5	20	8.113	29.468	0.309	4.757	28.4	2.4	55.2	9.45	576000	4150000
SI	2011	January	SI	48.5	-123.5	40	8.288	29.622	0.189	4.622	28.1	2.5	54.8	1.55	504000	3870000
SI	2011	Februay	SI	48.5	-123.5	10	7.938	29.077	1.818	5.21	26.3	2.3	52.5	175	808000	6210000
SI	2011	February	SI	48.5	-123.5	20	7.97	29.425	0.494	4.733	27.6	2.4	55.6	43.1	590000	5840000
SI	2011	February	SI	48.5	-123.5	40	8.883	29.888	0.068	3.874	28.2	2.5	55.6	3.41	467000	4890000
SI	2011	March	SI	48.5	-123.5	10	7.574	29.388	1.792	4.926	27.4	2.3	45	35.3	707000	4770000
SI	2011	March	SI	48.5	-123.5	20	7.915	29.559	0.625	4.49	28.7	2.4	45.7	7.86	541000	4130000
SI	2011	March	SI	48.5	-123.5	40	7.989	29.946	0.129	4.301	28.4	2.4	46.6	1.68	533000	3950000
SI	2011	April	SI	48.5	-123.5	10	7.629	29.194	2.38	5.571	23.8	2.1	48.3	93.8	835000	5310000
SI	2011	April	SI	48.5	-123.5	20	7.556	29.302	1.24	5.155	26	2.2	49.7	15	831000	4060000
SI	2011	April	SI	48.5	-123.5	40	7.467	29.426	0.554	4.93	27.5	2.4	52.2	2.14	723000	3600000
SI	2011	May	SI	48.5	-123.5	10	9.09	29.35	40.2	7.862	4.5	0.5	11.4	40.6	497000	2510000
SI	2011	May	SI	48.5	-123.5	20	8.63	29.485	4.72	6.081	13.3	1.5	18.5	4.25	391000	13200000
SI	2011	May	SI	48.5	-123.5	40	7.71	29.493	0.445	4.388	21.2	1.9	36.1	2.7	281000	6570000
SI	2011	June	SI	48.5	-123.5	10	10.378	28.748	0.799	5.871	8	1.2	17.3	669	774000	15400000
SI	2011	June	SI	48.5	-123.5	20	9.375	29.14	0.487	5.106	10	1.4	16.4	114	519000	1.20E+07
SI	2011	June	SI	48.5	-123.5	40	8.214	29.477	0.365	4.197	20	2.4	31.6	6.25	551000	7730000
SI	2011	July	SI	48.5	-123.5	10	11.857	28.026	1.283	5.485	5.6	0.8	29.3	95.4	2010000	4.60E+07
SI	2011	July	SI	48.5	-123.5	20	10.774	28.621	0.366	4.94	8.5	1.2	28.3	12.7	761000	2.00E+07
SI	2011	July	SI	48.5	-123.5	40	8.914	29.318	0.263	4.042	17	2.1	24	5.25	549000	10100000
SI	2011	August	SI	48.5	-123.5	10	14.401	27.1	4.04	5.291	8	1	32.6	36.2	2810000	39700000
SI	2011	August	SI	48.5	-123.5	20	12.801	28.2	0.577	4.647	1.9	0.4	6.3	5.55	1510000	24900000
SI	2011	August	SI	48.5	-123.5	40	9.493	29.249	0.27	3.296	24.8	2.3	35.9	3.08	785000	15600000
SI	2011	August	SI	48.5	-123.5	100	8.887	30.929	0.182	0.942	22.6	4	75.8	2.81	907000	34300000
SI	2011	August	SI	48.5	-123.5	120	9.046	31.099	0.192	0.585	18.2	4.2	75.6	2.76	939000	31800000
SI	2011	August	SI	48.5	-123.5	135	9.139	31.161	0.21	0.23	14.6	4.5	84.8	2.75	1040000	6500000
SI	2011	August	SI	48.5	-123.5	150	9.203	31.205	0.238	0.062	1	5.4	91	2.76	4130000	12400000
SI	2011	August	SI	48.5	-123.5	200	9.273	31.247	0.35	0.058	0	6.4	107.9	2.74	2300000	7260000
SI	2011	September	SI	48.5	-123.5	10	13.136	28.013	1.42	3.819	6.1	1	30.7	55.2	1420000	38100000
SI	2011	September	SI	48.5	-123.5	20	12.206	28.433	0.5	2.994	17.4	1.9	43.7	9.86	939000	20600000
SI	2011	September	SI	48.5	-123.5	40	10.007	29.221	0.345	2.449	26.1	2.4	42.3	3.41	806000	8350000
SI	2011	September	SI	48.5	-123.5	100	9.054	31.084	0.314	0.344	20.7	4.3	80.9	12.9	1150000	6320000
SI	2011	September	SI	48.5	-123.5	120	9.123	31.165	0.219	0.152	15.3	4.6	91.7	2.86	1520000	9590000
SI	2011	September	SI	48.5	-123.5	135	9.143	31.2	0.225	0.114	9.2	4.9	91.9	2.84	2200000	13200000
SI	2011	September	SI	48.5	-123.5	150	9.134	31.212	0.213	0.15	9.9	5	95.2	2.83	2100000	18800000
SI	2011	September	SI	48.5	-123.5	200	9.085	31.264	0.299	0.316	15.1	4.7	93.4	2.77	1180000	10800000
SI	2012	February	SI	48.5	-123.5	10	7.688	29.5	1.905	4.333	27.1	2.4	53.9	11.83	545000	4350000
SI	2012	February	SI	48.5	-123.5	20	7.427	29.6	0.731	4.375	27.8	2.5	53.9	2.94	548000	4230000
SI	2012	February	SI	48.5	-123.5	40	7.9	29.8	0.433	3.946	28.1	2.5	53	1.48	544000	3750000
SI	2012	February	SI	48.5	-123.5	120	9.122	31.2	0.086	0.075	14.2	4.7	66.5	1.68	944000	3830000
SI	2012	February	SI	48.5	-123.5	135	9.157	31.2	0.104	0.065	7.8	5	66.8	1.7	1540000	4030000
SI	2012	February	SI	48.5	-123.5	150	9.147	31.2	0.192	0.064	9.5	5	73.2	1.71	1390000	3520000
SI	2012	February	SI	48.5	-123.5	200	9.125	31.284	0.192	0.061	9.9	5.1	74	1.82	1750000	5410000
SI	2012	March	SI	48.5	-123.5	10	7.279	29.459	1.985	4.628	27.3	2.3	52.3	28.3	633000	4110000
SI	2012	March	SI	48.5	-123.5	20	7.365	29.634	0.969	4.445	28.4	2.4	56.1	5.84	593000	4180000
SI	2012	March	SI	48.5	-123.5	40	7.449	29.883	0.295	4.247	28.3	2.5	50.3	1.54	548000	4090000
SI	2012	March	SI	48.5	-123.5	100	8.325	30.696	0.114	1.693	26.2	3.3	68.1	1.51	708000	4010000
SI	2012	March	SI	48.5	-123.5	120	9.025	31.099	0.086	0.191	14.6	4.6	78	1.64	994000	4140000
SI	2012	March	SI	48.5	-123.5	135	9.149	31.233	0.068	0.071	6.2	5.1	85.1	1.65	1530000	5230000
SI	2012	March	SI	48.5	-123.5	150	9.14	31.251	0.19	0.068	9.6	5	81	1.67	1230000	3670000
SI	2012	March	SI	48.5	-123.5	200	9.131	31.282	0.215	0.062	0.7	5.3	93.4	1.79	2230000	3600000
SI	2012	May	SI	48.5	-123.5	10	8.571	29.328	3.45	6.28	0.2	0.3	1.4	527	1390000	10500000
SI	2012	May	SI	48.5	-123.5	40	7.698	29.513	12.6	4.36	24.5	2.4	42.3	2.22	958000	6020000
SI	2012	August	SI	48.5	-123.5	10	12.854	28.121	3.52	4.954	1.9	0.5	20.7	174	1860000	2.90E+07
SI	2012	August	SI	48.5	-123.5	20	11.005	28.763	0.207	3.654	14.2	1.8	32.9	25.4	1040000	17200000
SI	2012	August	SI	48.5	-123.5	40	9.536	29.352	0.157	3.246	22.4	2.2	39	3.8	956000	9220000
SI	2012	August	SI	48.5	-123.5	100	8.703	30.872	0.109	0.872	26.5	3.7	69.1	3.04	1250000	6940000
SI	2012	August	SI	48.5	-123.5	120	8.796	31.007	0.197	0.742	21.4	4.1	64.4	3	1080000	7040000
SI	2012	August	SI	48.5	-123.5	135	8.882	31.088	0.108	0.469	16	4.3	70.3	2.98	869000	7320000
SI	2012	August	SI	48.5	-123.5	150	9.002	31.164	0.181	0.089	5.4	5	70.8	2.96	1040000	7570000
SI	2012	August	SI	48.5	-123.5	200	9.117	31.248	0.236	0.063	0	6.3	66.2	2.88	1390000	5640000
SI	2014	July	SI	48.5	-123.5	10	14.78638571	28.45427143	27.35235714	7.442285714	0.565	0.062	12.13	85.052	1060000	32800000
SI	2014	July	SI	48.5	-123.5	100	8.474275	30.905275	0.8569	0.7610875	30.669	2.827	65.238	2.72E-09	1140000	8670000
SI	2014	July	SI	48.5	-123.5	120	8.4644	30.974375	0.8714	0.225471429	28.294	3.983	74.16	1.14E-12	1190000	8930000
SI	2014	July	SI	48.5	-123.5	135	8.59815	31.07705	0.88365	0.07798	17.884	4.327	84.83	1.01E-12	1530000	9210000
SI	2014	July	SI	48.5	-123.5	150	8.79465	31.16155	0.91185	0.0394	1.783	4.323	96.34	1.00E-12	2480000	12200000
SI	2014	July	SI	48.5	-123.5	200	9.037614286	31.27205714	0.953857143	0.024842857	15.59	5.693	111.986	1.00E-12	732000	6530000
SI	2014	August	SI	48.5	-123.5	10	13.80385	28.55775	3.0543	4.13295	13.03	1.34	36.866	18.642	1240000	49100000
SI	2014	August	SI	48.5	-123.5	100	8.753266667	30.99763333	0.863066667	0.407542857	32.192	3.632	67.692	2.13E-09	905000	2.30E+07
SI	2014	August	SI	48.5	-123.5	120	8.8854	31.09925	0.8787	0.524244444	22.06	4.139	75.347	1.35E-12	746000	16900000
SI	2014	August	SI	48.5	-123.5	135	8.85475	31.15485	0.889	0.19835	18.418	4.354	78.993	1.04E-12	734000	19800000
SI	2014	August	SI	48.5	-123.5	150	8.8988	31.20455	0.9193	0.07585	0.774	4.537	99.536	1.01E-12	1160000	53600000
SI	2014	August	SI	48.5	-123.5	200	8.9834	31.2467375	0.9678	0.027873333	28.3	5.1	94.98	1.00E-12	647000	16500000
SI	2014	September	SI	48.5	-123.5	10	13.2021	29.0628	1.2368	3.5316	18.741	1.868	43.034	218.49	1290000	22600000
SI	2014	September	SI	48.5	-123.5	100	8.8826	31.00035	0.18345	0.44675	28.96	3.803	71.343	12.8465	1330000	7900000
SI	2014	September	SI	48.5	-123.5	120	8.837	31.0922	0.1215	0.298	18.294	4.584	79.949	12.846	1150000	8210000
SI	2014	September	SI	48.5	-123.5	135	8.8645	31.1469	0.1569	0.0151	11.003	4.906	87.983	12.702	1770000	8750000
SI	2014	September	SI	48.5	-123.5	150	8.8945	31.1816	0.2808	0.0167	0	5.839	106.262	13.091	922000	8500000
SI	2014	September	SI	48.5	-123.5	200	8.9682	31.22908	0.27726	0.01313	0.08	6.936	125.786	12.6258	789000	4680000
SI	2014	October	SI	48.5	-123.5	10	11.8505	29.7803	1.1306	3.954133333	22.918	2.077	37.577	19.371	1240000	14100000
SI	2014	October	SI	48.5	-123.5	100	9.1388	31.082	0.0506	0.429166667	27.558	3.964	74.309	11.914	1120000	5570000
SI	2014	October	SI	48.5	-123.5	120	9.1376	31.15755	0.09485	0.406983333	25.133	3.98	72.13	10.925	1190000	4340000
SI	2014	October	SI	48.5	-123.5	135	9.1024	31.19245	0.0506	0.290866667	16.602	4.458	76.288	10.8225	1460000	7400000
SI	2014	October	SI	48.5	-123.5	150	9.1375	31.22	0.1746	0.026666667	14.009	4.369	87.785	10.802	1390000	6360000
SI	2014	October	SI	48.5	-123.5	200	9.0157	31.2366	0.2454	0.011833333	-0.04	6.579	116.259	9.8308	2330000	7830000
SI	2014	November	SI	48.5	-123.5	10	10.0711	28.9427	3.0958	4.999466667	22.254	1.798	42.29	15.924	1130000	10300000
SI	2014	November	SI	48.5	-123.5	100	9.3186	31.06755	0.1569	0.171625	26.095	3.789	75.513	3.8035	1300000	7720000
SI	2014	November	SI	48.5	-123.5	120	9.1628	31.16135	0.1392	0.206666667	24.069	3.879	73.11	3.6286	1030000	7230000
SI	2014	November	SI	48.5	-123.5	135	9.1585	31.1854	0.1392	0.169866667	18.002	4.553	78.4	3.5407	1050000	7140000
SI	2014	November	SI	48.5	-123.5	150	9.02655	31.1835	0.1746	0.018666667	6.35	4.46	88.576	3.5811	2480000	19900000
SI	2014	November	SI	48.5	-123.5	200	8.997661905	31.22390476	0.338957143	0.012564286	13.167	6.29	112.818	3.659638095	1210000	11200000
SI	2014	December	SI	48.5	-123.5	10	9.6012	28.9603	0.2631	4.50195	26.234	2.274	46.124	25.795	3200000	4120000
SI	2014	December	SI	48.5	-123.5	100	9.4813	30.9968	0.1215	0.12525	29.473	3.916	67.396	4.3398	1170000	7800000
SI	2014	December	SI	48.5	-123.5	120	9.1027	31.1275	0.086	0.0707	15.691	4.653	75.38	4.4895	1460000	3680000
SI	2014	December	SI	48.5	-123.5	135	9.1627	31.1824	0.086	0.0814	16.263	4.682	77.189	4.5749	1110000	6920000
SI	2014	December	SI	48.5	-123.5	150	9.1518	31.2068	0.1037	0.0179	6.45	5.016	88.46	4.6443	2020000	4380000
SI	2014	December	SI	48.5	-123.5	200	9.0099	31.2239	0.2985	0.0127	0.08	6.85	121.526	5.1031	1010000	5910000
SI	2015	January	SI	48.5	-123.5	10	8.9206	28.3212	1.3431	4.7495	27.291	2.277	52.63	78.694	753000	6320000
SI	2015	January	SI	48.5	-123.5	100	9.4128	30.9913	0.1392	0.0457	29.276	3.921	71.11	3.6491	1100000	7640000
SI	2015	January	SI	48.5	-123.5	120	9.1806	31.1483	0.1392	0.01925	13.963	4.751	84.463	3.7608	1530000	8740000
SI	2015	January	SI	48.5	-123.5	135	9.1577	31.1856	0.1392	0.01775	9.854	4.867	85.207	3.7608	1690000	3460000
SI	2015	January	SI	48.5	-123.5	150	9.1001	31.1955	0.1746	0.0194	0.456	4.97	92.716	3.7466	2190000	6420000
SI	2015	January	SI	48.5	-123.5	200	9.0152	31.2198	0.3516	0.018633333	0.82	6.987	116.079	3.8759	883000	5050000
SI	2015	February	SI	48.5	-123.5	10	9.0776	28.8088	1.2368	4.522666667	27.036	2.229	49.389	28.237	874000	6510000
SI	2015	February	SI	48.5	-123.5	100	9.44605	30.83015	0.05945	0.1362	27.147	3.856	68.129	3.321	990000	7360000
SI	2015	February	SI	48.5	-123.5	120	9.1321	31.1315	0.0683	0.015033333	12.791	4.75	82.302	3.5541	1630000	7930000
SI	2015	February	SI	48.5	-123.5	135	9.1338	31.1839	0.0683	0.01295	4.904	4.935	87.433	3.5274	1990000	3660000
SI	2015	February	SI	48.5	-123.5	150	9.0877	31.1985	0.086	0.0172	0.055	5.495	96.682	3.5142	1780000	6130000
SI	2015	February	SI	48.5	-123.5	200	9.021852632	31.2171	0.155968421	0.015053488	11.435	7.14	118.995	3.857573684	834000	5050000
SI	2015	March	SI	48.5	-123.5	10	8.9839	28.3503	1.0598	4.95255	25.627	2.033	48.925	10.018	825000	7910000
SI	2015	March	SI	48.5	-123.5	100	9.3629	30.7687	0.1215	0.2171	26.994	3.794	71.374	3.97205	1190000	8040000
SI	2015	March	SI	48.5	-123.5	120	9.2225	31.1213	0.1037	0.0185	11.907	4.779	87.988	4.2588	1740000	6800000
SI	2015	March	SI	48.5	-123.5	135	9.1167	31.1718	0.1037	0.0156	1.49	5.07	96.965	4.2748	2200000	9180000
SI	2015	March	SI	48.5	-123.5	150	9.0561	31.1889	0.1392	0.0157	16.43	6.086	112.724	4.3072	1540000	10600000
SI	2015	March	SI	48.5	-123.5	200	9.04375	31.21085	0.3162	0.01395	0	6.792	121.582	4.6095	981000	8360000
SI	2015	April	SI	48.5	-123.5	10	9.348	28.7939	8.5311	4.8646	6.82	0.601	11.116	145.99	953000	20700000
SI	2015	April	SI	48.5	-123.5	100	9.1944	30.8103	0.4224	0.4038	26.249	3.597	71.319	17.366	1350000	8700000
SI	2015	April	SI	48.5	-123.5	120	9.1546	31.1339	0.2454	0.0303	1.17	5.222	102.189	17.63	2260000	9270000
SI	2015	April	SI	48.5	-123.5	135	9.1165	31.178	0.1392	0.0258	0	5.466	106.09	19.154	1890000	7700000
SI	2015	April	SI	48.5	-123.5	150	9.0835	31.194	0.2631	0.0273	10	5.852	112.121	21.527	1380000	7350000
SI	2015	April	SI	48.5	-123.5	200	9.040488889	31.20695556	0.320133333	0.016520833	5.048	7.102	129.837	12.81582222	821000	8690000
SI	2015	May	SI	48.5	-123.5	10	10.7686	28.731	11.2045	6.6109	1.902	0.488	12.566	0.087177	1100000	27700000
SI	2015	May	SI	48.5	-123.5	100	9.0767	30.8182	1.1306	0.9904	25.244	3.542	69.61	0.087177	1390000	8930000
SI	2015	May	SI	48.5	-123.5	120	9.1823	31.0995	0.1215	-0.0893	6.549	4.801	93.508	0.087177	2620000	11600000
SI	2015	May	SI	48.5	-123.5	135	9.1315	31.1594	0.1746	0.13615	0.355	5.566	110.49	0.10525	1970000	7710000
SI	2015	May	SI	48.5	-123.5	150	9.0988	31.1864	0.2277	-0.04605	6.85	6.271	116.964	0.11012	1250000	6100000
SI	2015	May	SI	48.5	-123.5	200	9.04445	31.204	0.2454	0.0054	0.52	7.152	131.882	0.087177	793000	8480000
SI	2015	June	SI	48.5	-123.5	10	12.1532	28.6789	3.83055	7.17195	0.486	0.227	6.562	163.205	941000	33400000
SI	2015	June	SI	48.5	-123.5	100	9.1064	30.909	0.1215	0.68075	20.693	3.877	74.463	5.29915	1430000	7900000
SI	2015	June	SI	48.5	-123.5	120	9.1773	31.1121	0.1037	0.011	0.279	5.158	100.402	8.50335	2650000	12700000
SI	2015	June	SI	48.5	-123.5	135	9.1236	31.16785	0.16575	0.012	0.118	5.732	111.231	8.6486	1390000	12500000
SI	2015	June	SI	48.5	-123.5	150	9.09195	31.18355	0.1923	0.012	9.5	6.432	123.614	8.9133	1090000	6260000
SI	2015	June	SI	48.5	-123.5	200	9.047269892	31.20308495	0.332389247	0.008596774	0.22	7.321	140.514	11.41615054	676000	6470000
SI	2015	July	SI	48.5	-123.5	10	13.8503	28.3981	1.0952	5.14245	9.75	1.516	30.944	221	2040000	36400000
SI	2015	July	SI	48.5	-123.5	100	9.264275	31.0125	0.232125	1.0214	26.5	3.597	71.319	10.18925	1440000	8350000
SI	2015	July	SI	48.5	-123.5	120	9.22505	31.1249	0.1923	0.8613	15	5.1	110.49	10.01805	1590000	10600000
SI	2015	July	SI	48.5	-123.5	135	9.16175	31.15705	0.2454	0.179	6.85	4.139	71.374	9.9426	2330000	12100000
SI	2015	July	SI	48.5	-123.5	150	9.12075	31.1702	0.2631	0.02395	11.99	4.584	93.508	10.056	3950000	15400000
SI	2015	July	SI	48.5	-123.5	200	9.0692	31.196	0.30735	0.0127	27.036	4.906	96.682	10.075	1140000	9400000
